# Supplementary material for: Self-reported disrespect and abuse by nurses and midwives during childbirth in Tanzania: a cross-sectional study
Source: BMC Pregnancy Childbirth. 2020 Oct 6;20:584. doi: 10.1186/s12884-020-03256-5 (PMC7542114; doi:10.1186/s12884-020-03256-5)
Supplement: Supplementary file 1 — Additional file 1. [file 12884_2020_3256_MOESM1_ESM.xlsx]

## Sheet: sheet
Table 4. Frequency distribution of self-reported D&A behaviors toward women before performing multiple imputation (N = 439)
		Enacted												Not enacted			Missing
		Total N (%)			Always n (%)		Often n (%)		Sometimes n (%)		Seldom n (%)			Never N (%)			Never N (%)
	Not draping women's legs when giving vaginal examination	279	63.5535		138	31.4351	63	14.3508	40	9.11162	38	8.65604		148	33.713		12	2.73349
	Not obtaining consent for performing episiotomy	202	46.0137		16	3.64465	44	10.0228	57	12.9841	85	19.3622		235	53.5308		2	0.455581
	Conducting deliveries even when many staff or students are present	185	42.1412		37	8.42825	36	8.20046	31	7.0615	81	18.451		249	56.7198		5	1.13895
	Not telling the results of blood pressure reading	169	38.4966		4	0.911162	29	6.60592	39	8.88383	97	22.0957		269	61.2756		1	0.22779
	Blaming adolescent girls for being too young to get pregnant	160	36.4465		14	3.18907	16	3.64465	46	10.4784	84	19.1344		275	62.6424		4	0.911162
	Not using anesthesia for episiotomy or suturing the perineal tears	155	35.3075		29	6.60592	26	5.92255	19	4.32802	81	18.451		283	64.4647		1	0.22779
	Scolding when women do not comply	120	27.3349		7	1.59453	6	1.36674	38	8.65604	69	15.7175		316	71.9818		3	0.683371
	Threatening when women do not comply	118	26.8793		13	2.96128	19	4.32802	27	6.15034	59	13.4396		316	71.9818		5	1.13895
	Not offering words of sympathy for women who suffer from labor pains	118	26.8793		7	1.59453	6	1.36674	10	2.2779	95	21.6401		320	72.8929		1	0.22779
	Preventing discharge until women completed payment	102	23.2346		14	3.18907	20	4.55581	27	6.15034	41	9.33941		327	74.4875		10	2.2779
	Asking women about their private information in public	104	23.6902		58	13.2118	22	5.01139	6	1.36674	18	4.10023		335	76.3098
	Not obtaining consent for performing vaginal examination	101	23.0068		2	0.455581	9	2.05011	17	3.87244	73	16.6287		334	76.082		4	0.911162
	Slapping women's legs to open during second stage of labor	92	20.9567		5	1.13895	4	0.911162	31	7.0615	52	11.8451		345	78.5877		2	0.455581
	Prohibiting eating or drinking even when labor progress is normal	75	17.0843		11	2.50569	7	1.59453	20	4.55581	37	8.42825		362	82.4601		2	0.455581
	Ignoring women yelling for help	67	15.262		9	2.05011	7	1.59453	17	3.87244	34	7.74487		370	84.2825		2	0.455581
	Fail to arrive in time to conduct delivery	49	11.1617		5	1.13895	2	0.455581	6	1.36674	36	8.20046		388	88.3827		2	0.455581
	Not checking fetal heart rate until neonate is born	44	10.0228		12	2.73349	10	2.2779	4	0.911162	18	4.10023		392	89.2938		3	0.683371
	Using fragment of broken glass ampule or needles for AROM*	33	7.51708		5	1.13895	1	0.22779	12	2.73349	15	3.41686		403	91.7995		3	0.683371
	Charting false results to complete partograph	25	5.69476		1	0.22779	1	0.22779	5	1.13895	18	4.10023		412	93.8497		2	0.455581
	Pushing abdomen to rush delivery even when not an emergency	25	5.69476		1	0.22779	1	0.22779	3	0.683371	20	4.55581		414	94.3052
	Refusing to take care of HIV-positive women	14	3.18907		7	1.59453	2	0.455581	1	0.22779	4	0.911162		424	96.5831		1	0.22779
	Asking for bribes for their own services	4	0.911162		1	0.22779	0	0	0	0	3	0.683371		434	98.861		1	0.22779
*AROM = Artificial Rupture of Membranes
